# Supplementary material for: Identifying Clinical Managers’ Leadership Competencies: A Systematic Review and Cross-Frameworks Mapping Using the CLCF
Source: Healthcare (Basel). 2026 Jun 15;14(12):1720. doi: 10.3390/healthcare14121720 (PMC13299240; doi:10.3390/healthcare14121720)
Supplement: Supplementary file 1 [file healthcare-14-01720-s001.zip]

Archive with 1 entries (1 files):
- healthcare-4275318-supplementary.pdf
